# Supplementary material for: Relationship between adherence to the mediterranean food pattern and food self-efficacy of higher education students in Portugal: A cross-sectional study
Source: PLoS One. 2025 Mar 21;20(3):e0318169. doi: 10.1371/journal.pone.0318169 (PMC11927876; doi:10.1371/journal.pone.0318169)
Supplement: S1 Data — (XLSX) [file pone.0318169.s001.xlsx]

## Sheet: Data
AGE	BMI	MEDAS	SEGS
25	17.6309	6	13
22	18.026	6	15
19	18.0662	9	15
18	18.0994	8	17
19	18.4911	7	17
21	18.6453	5	15
29	18.75	7	15
19	19.2653	7	17
21	19.3772	4	15
19	19.487	9	17
30	19.5312	11	17
22	19.5717	7	16
23	19.6283	6	20
41	19.7055	10	16
20	19.7239	6	15
25	19.8839	10	16
25	19.9184	5	16
23	20.0155	7	15
23	20.0288	6	19
44	20.0777	6	17
20	20.1951	8	16
19	20.2812	9	16
24	20.5191	7	15
24	20.7031	8	14
22	20.7157	7	16
21	20.83	9	18
19	20.9366	6	12
27	21.0937	5	16
23	21.2585	6	17
25	21.3382	5	16
23	21.3859	3	14
22	21.5619	8	15
21	21.5645	6	15
24	21.6049	8	16
24	21.6296	6	17
34	21.6713	5	12
19	21.7181	5	13
19	21.7193	5	14
18	21.8724	8	15
21	22.0386	6	12
20	22.2041	5	16
23	22.2041	8	15
23	22.5827	6	17
27	22.5827	10	17
19	22.5981	3	14
24	22.6422	8	13
25	22.6757	7	18
20	22.7204	3	14
18	22.7244	5	14
20	22.8624	8	14
19	22.8928	9	15
20	23.0469	4	16
23	23.1405	4	12
48	23.255	8	17
23	23.3067	6	14
24	23.4568	4	13
36	23.5457	7	16
20	23.6244	6	16
19	23.8751	8	15
19	23.8751	10	18
47	23.8751	9	14
27	23.8754	8	16
22	23.9361	8	11
24	24	6	18
25	24.1588	8	13
21	24.1672	4	11
21	24.2215	6	13
19	24.3375	3	14
19	24.3375	3	15
43	24.3824	11	12
28	24.3827	8	17
28	24.5089	10	13
31	24.6097	6	15
20	24.6755	9	17
66	24.811	7	14
20	24.8358	6	15
20	24.8971	10	16
26	24.9307	8	15
20	24.977	8	16
32	25.2163	4	18
19	25.2595	7	14
45	25.3444	10	17
33	25.6312	4	15
54	25.6312	9	13
38	25.6489	8	16
20	25.7117	8	15
27	25.7276	5	15
21	25.8	8	19
21	25.8065	11	14
19	26.1224	8	14
22	26.2596	9	16
20	26.2773	9	13
33	26.3329	8	12
29	26.6436	9	18
20	26.7299	9	17
22	26.8122	5	12
19	26.8274	2	13
21	27.3437	6	11
27	27.3982	8	17
54	27.3982	5	15
44	27.5482	6	12
21	28.3447	6	14
27	28.6851	7	15
27	28.6851	8	16
62	28.7105	7	13
24	28.7821	6	14
18	28.8754	5	13
44	29.7778	8	19
53	30.0408	7	15
45	30.1162	6	17
35	31.2314	8	18
30	32.8731	2	15
20	37.6184	3	13
24	38.4671	6	15
